# Supplementary material for: Microbial Nitrogen Transformation Potential in Sediments of Two Contrasting Lakes Is Spatially Structured but Seasonally Stable
Source: mSphere. 2022 Feb 2;7(1):e01013-21. doi: 10.1128/msphere.01013-21 (PMC8809388; doi:10.1128/msphere.01013-21)
Supplement: TABLE S2 [file msphere.01013-21-st002.xlsx]

## Sheet: Sheet1
Sample ID	Lake	Station	Month	Raw reads	Raw bas (G)	GC content	No. Assembled sequences (*.faa)	No. Sequences aligned to NcycDB	No. N genes	Sum-normalized N genes (gpm)
BM1	Baldegg	Deepest	May	37,353,010	11.2	51.9	793272	32437	3910	5451
BM2	Baldegg	Deepest	March	39,869,043	12	51.61	760529	32914	3912	5658
BM3	Baldegg	Shallow_	March	37,515,972	11.3	56.18	566770	26278	3212	6497
		outflow
BM4	Baldegg	Shallow_	May	41,982,836	12.6	55.9	658008	30422	3710	6462
		outflow
BM5	Baldegg	Deepest	August	35,762,572	10.7	53.13	709659	28977	3497	5653
BM6	Baldegg	Shallow_	August	34,533,744	10.4	55.12	501632	23976	2895	6577
		outflow
BM7	Baldegg	Shallow_	August	38,969,115	11.7	55.78	418453	19697	2415	6132
		inflow
BM8	Baldegg	Deepest	September	35,494,554	10.6	52.7	677917	27714	3321	5418
BM9	Baldegg	Shallow_	September	46,125,668	13.8	55.31	707824	32513	3948	6392
		outflow
BM10	Baldegg	Shallow_	September	37,741,068	11.3	56.08	279099	12688	1869	5713
		inflow
SM1	Sarnen	Deepest	March	55,755,037	16.7	61.14	337923	15246	3572	5495
SM2	Sarnen	Shallow_	March	60,828,206	18.2	63.36	629662	28937	2899	6398
		inflow
SM3	Sarnen	Deepest	May	66,201,841	19.9	61.33	490429	24344	2899	5976
SM4	Sarnen	Shallow_	May	41,855,220	12.6	61.7	359823	16747	2178	6367
		inflow
SM5	Sarnen	Deepest	August	39,312,335	11.8	58.62	285420	13186	1510	5502
SM6	Sarnen	Shallow_	August	48,665,247	14.6	60.66	479503	20222	2466	5392
		inflow
SM7	Sarnen	Deepest	September	45,479,302	13.6	60.26	340318	16051	1931	5725
SM8	Sarnen	Shallow_	September	45,456,692	13.6	62.45	428952	19550	2526	6598
		inflow
