# Supplementary material for: Microbial Nitrogen Transformation Potential in Sediments of Two Contrasting Lakes Is Spatially Structured but Seasonally Stable
Source: mSphere. 2022 Feb 2;7(1):e01013-21. doi: 10.1128/msphere.01013-21 (PMC8809388; doi:10.1128/msphere.01013-21)
Supplement: TABLE S3 [file msphere.01013-21-st003.xlsx]

## Sheet: Sheet1
	Sum of gpm	Baldegg														Sarnen
		Deepest					Shallow_inflow			Shallow_outflow						Deepest					Shallow_inflow
	Row Labels	Mar	May	Aug	Sep	Total	Aug	Sep	Total	Mar	May	Aug	Sep	Total	Total	Mar	May	Aug	Sep	Total	Mar	May	Aug	Sep	Total	Total
Anammox	Total	8.26655	8.92888	12.2714	7.54293	37.0098	6.08645	2.14025	8.2267	12.342	11.2038	22.2523	12.66	58.4582	103.695	0.829019				0.829019	1.00444		0.810544	4.84555	6.66053	7.48955
	hzo	1.23905	1.84388			3.08293				2.30499	4.65894	12.3782	2.87832	22.2205	25.3034
	hzsA	2.86972	2.77837	10.031	5.51212	21.1912	1.60336		1.60336	7.22112	6.54488	8.25901	7.75385	29.7789	52.5735						0.683574			1.12532	1.80889	1.80889
	hzsB	4.15778	4.30664	2.24039	2.03081	12.7356	4.48309	2.14025	6.62334	2.81592		1.61509	2.02784	6.45885	25.8178	0.829019				0.829019	0.320865		0.810544	2.57089	3.7023	4.53132
	hzsC																							1.14933	1.14933	1.14933
ANRA	Total	389.792	409.552	394.675	369.309	1563.33	476.981	553.362	1030.34	578.854	551.334	593.571	568.341	2292.1	4885.77	710.182	741.489	674.997	536.213	2662.88	643.28	679.247	569.691	739.884	2632.1	5294.98
	narB	50.4726	36.5432	41.2749	28.0792	156.37	46.7168	33.8327	80.5495	79.1213	70.2697	96.073	69.7953	315.259	552.179	103.457	62.7354	66.9662	54.0401	287.198	91.6995	98.8781	69.364	81.9753	341.917	629.115
	narC	0.825459	1.45627	1.2015	6.10946	9.59269	3.45532	1.47142	4.92674	1.09112	6.72002	4.83656	5.00866	17.6564	32.1758	6.52344	3.76663	9.98008	4.70311	24.9733	4.66412	11.8818	4.66859	12.765	33.9795	58.9528
	nasA	220.97	237.306	219.967	202.876	881.12	256.445	289.501	545.946	299.305	291.625	298.501	288.034	1177.47	2604.53	380.975	367.965	385.547	292.012	1426.5	304.89	326.431	263.86	353.997	1249.18	2675.68
	nasB	7.00762	9.28365	7.91182	12.6675	36.8706	28.9324	8.26917	37.2015	11.7355	12.3879	13.3644	17.0896	54.5774	128.65	9.7288	10.7017	21.979	1.42428	43.8338	5.53124	7.81807	9.66923	8.54287	31.5614	75.3952
	nirA	27.7364	36.0841	32.2865	22.8935	119	38.7268	61.1195	99.8463	48.9941	49.9551	47.247	52.6687	198.865	417.712	74.5563	98.7247	79.1782	70.397	322.856	73.7931	81.2196	77.8528	78.6302	311.496	634.352
	NR	82.7797	88.8782	92.0337	96.6829	360.374	102.705	159.168	261.874	138.607	120.377	133.549	135.745	528.276	1150.52	134.941	197.595	111.346	113.636	557.519	162.702	153.018	144.276	203.974	663.971	1221.49
Denitrification	Total	396.143	392.454	380.547	371.052	1540.2	445.352	430.23	875.582	467.266	418.033	425.09	408.006	1718.39	4134.17	427.079	490.977	556.456	486.406	1960.92	589.507	556.983	538.355	623.051	2307.9	4268.81
	nirK	70.6026	63.7149	55.5565	46.2665	236.141	53.9667	58.2985	112.265	69.9379	58.4447	36.5293	44.1776	209.09	557.495	118.137	146.628	163.267	127.898	555.93	212.954	171.155	199.812	218.114	802.035	1357.96
	nirS	108.772	114.408	126.686	130.136	480.002	198.961	183.303	382.264	216.981	179.428	207.742	190.264	794.415	1656.68	148.562	149.305	197.367	202.205	697.438	173.716	188.475	159.278	217.762	739.231	1436.67
	norB	62.2133	60.6956	46.5097	42.0979	211.517	41.084	50.8295	91.9134	21.1983	11.0518	18.4047	19.573	70.2278	373.658	15.9333	22.6586	21.8713	20.2457	80.709	23.78	29.1052	25.3152	32.1386	110.339	191.048
	norC	28.729	23.3681	23.8271	24.9246	100.849	14.6755	21.2025	35.878	11.3132	15.4642	18.9237	10.2132	55.9143	192.641	22.855	32.1425	53.4881	34.3281	142.814	22.654	36.8689	17.8337	33.662	111.018	253.832
	nosZ	125.826	130.268	127.968	127.627	511.689	136.665	116.596	253.261	147.835	153.644	143.49	143.779	588.748	1353.7	121.592	140.243	120.462	101.73	484.027	156.402	131.38	136.116	121.374	545.272	1029.3
Denitrification_DNRA	Total	327.052	310.049	369.501	319.734	1326.34	435.815	402.322	838.137	501.152	455.337	506.721	441.546	1904.76	4069.23	565.645	570.474	506.632	617.371	2260.12	519.897	586.352	375.728	563.649	2045.63	4305.75
	napA	78.0708	83.8511	97.7213	90.5664	350.21	83.7821	92.2799	176.062	121.856	126.548	116.223	117.238	481.866	1008.14	54.5552	78.7135	74.8446	70.6521	278.765	71.4989	75.3383	58.2792	85.3993	290.516	569.281
	napB	10.8436	9.48437	9.02681	9.13705	38.4918	15.8404	7.00488	22.8453	22.4717	16.5181	24.7168	21.9046	85.6112	146.948	19.9691	13.5337	11.0834	18.8234	63.4096	15.3384	14.282	4.60299	18.028	52.2513	115.661
	napC	61.5709	49.5027	47.7763	39.845	198.695	65.6384	37.5038	103.142	84.6892	74.7113	79.6899	78.0091	317.1	618.937	76.7758	62.9292	55.15	75.413	270.268	43.9328	81.8989	18.3321	52.3137	196.477	466.745
	narG	37.7808	23.0225	49.1929	42.2868	152.283	60.6363	56.6935	117.33	37.3286	31.8271	69.8073	39.4098	178.373	447.986	124.384	111.323	90.3364	119.436	445.48	85.0926	117.605	78.0383	133.303	414.039	859.519
	narH	42.6103	51.3884	54.7629	38.8187	187.58	53.928	54.1484	108.076	46.8888	77.282	55.5943	50.388	230.153	525.81	89.1852	93.3708	111.904	96.2337	390.693	104.26	86.1379	61.2178	85.6593	337.275	727.968
	narI	20.6809	16.9232	27.0159	22.3656	86.9855	29.8888	30.1004	59.9892	27.1385	17.3936	27.4094	23.5417	95.4833	242.458	26.2497	36.0229	26.2104	50.9431	139.426	34.4958	31.3509	22.4249	38.3568	126.628	266.055
	narJ	56.5684	52.5943	57.9618	50.7171	217.842	86.4332	67.4993	153.933	113.383	87.4696	100.515	79.7271	381.094	752.868	145.774	125.917	106.824	131.389	509.903	124.929	121.804	84.6407	101.528	432.901	942.805
	narV		1.30292	1.22917	1.75373	4.28583				1.24314	0.40729	0.724006	0.990447	3.36488	7.65071	3.70239	3.00689			6.70928	0.652402	0.557349	0.759721		1.96947	8.67875
	narW																					2.72482			2.72482	2.72482
	narY	3.77395	6.55131	4.70505	3.80494	18.8352		14.6254	14.6254	5.52961	2.15891		9.41205	17.1006	50.5612	4.20361	4.01266	6.63911	3.80049	18.6559	2.36599	1.6764	11.2103	10.5356	25.7883	44.4441
	narZ	15.1522	15.4278	20.1085	20.4387	71.1272	39.6677	42.4666	82.1342	40.6234	21.021	32.0414	20.9253	114.611	267.873	20.8456	41.644	23.6414	50.6802	136.811	37.3319	52.9769	36.2223	38.5254	165.057	301.868
DNRA	Total	718.137	666.068	686.289	625.175	2695.67	681.245	652.353	1333.6	771.151	819.087	821.264	727.176	3138.68	7167.95	639.723	649.616	582.772	653.991	2526.1	588.101	573.714	478.307	571.375	2211.5	4737.6
	nirB	131.224	117.876	126.606	114.6	490.306	132.462	126.431	258.893	195.502	196.929	181.722	170.549	744.702	1493.9	180.62	186.166	190.608	159.001	716.395	119.717	101.091	113.955	125.565	460.328	1176.72
	nirD	87.0033	94.5627	81.3543	74.2048	337.125	81.7843	91.4246	173.209	95.631	104.86	82.7802	82.9943	366.266	876.6	170.347	174.824	122.923	136.234	604.329	145.573	144.067	118.001	135.645	543.286	1147.61
	nrfA	45.804	54.2323	57.3453	54.4059	211.788	33.8986	64.3345	98.2331	42.5031	49.2129	38.7049	54.9701	185.391	495.412	31.0487	25.8766	26.7564	32.9166	116.598	40.5067	31.727	37.0853	24.4882	133.807	250.405
	nrfB	2.03389			4.15135	6.18524	2.1864	2.59204	4.77844	1.07497		2.347		3.42197	14.3856							4.98528		6.91169	11.897	11.897
	nrfC	404.612	360.781	385.767	348.844	1500	401.808	329.979	731.787	398.525	432.18	482.64	382.782	1696.13	3927.92	251.976	254.986	234.141	319.14	1060.24	259.216	276.578	198.403	257.019	991.217	2051.46
	nrfD	47.4596	38.6164	35.2168	28.9688	150.262	29.1055	37.592	66.6975	37.9143	35.9055	33.0691	35.8801	142.769	359.728	5.73038	7.76335	8.34413	6.69844	28.5363	23.0875	15.2653	10.8625	21.7457	70.9611	99.4974
N_degradation	Total	3304.79	3181.4	3243.77	3151.66	12881.6	3647.72	3351.7	6999.42	3616.1	3643.35	3604.52	3590.44	14454.4	34335.5	3023.07	3198.27	2869.41	3232.93	12323.7	3722.05	3589.68	3243.68	3732.93	14288.3	26612
	ansB	136.892	130.521	107.502	105.31	480.225	92.7377	75.0375	167.775	55.8655	75.3727	84.2272	87.5987	303.064	951.064	24.0617	29.9405	25.2312	31.1328	110.366	46.7058	21.9472	25.1526	26.5415	120.347	230.713
	asnB	265.978	249.193	235.58	241.266	992.018	208.553	184.511	393.064	264.656	298.767	296.104	284.296	1143.82	2528.9	116.672	148.752	123.952	163.37	552.746	198.909	201.93	217.795	274.344	892.978	1445.72
	gdh_K00260	1.24135	1.4144	1.82357	1.87234	6.35165				3.11397	0.787427		1.20559	5.10698	11.4586		1.69861	10.0258	10.2877	22.0121	3.36216	4.92541		5.02834	13.3159	35.328
	gdh_K00261	69.8294	93.5209	86.9597	91.414	341.724	92.407	76.9037	169.311	98.7057	139.786	118.21	114.773	471.475	982.51	134.534	107.061	99.6389	107.509	448.743	144.736	105.352	126.949	132.356	509.393	958.135
	gdh_K00262	254.285	228.969	218.875	247.732	949.862	288.523	165.584	454.107	211.97	204.103	201.195	208.039	825.307	2229.28	52.2696	57.0592	86.618	78.573	274.52	65.9865	44.6549	43.432	91.7923	245.866	520.385
	gdh_K15371	128.243	120.586	134.148	119.525	502.501	154.662	149.861	304.523	137.934	138.109	146.925	152.003	574.971	1382	134.796	127.699	137.292	128.792	528.579	168.892	147.64	143.846	149.539	609.917	1138.5
	glnA	508.428	473.475	469.246	470.402	1921.55	601.413	606.456	1207.87	565.594	516.7	523.403	536.587	2142.28	5271.7	653.444	604.382	582.419	629.631	2469.88	793.819	831.112	660.314	808.746	3093.99	5563.87
	glsA	265.51	282.783	244.638	240.701	1033.63	262.676	278.359	541.035	309.929	296.605	290.783	314.612	1211.93	2786.59	306.679	341.888	318.768	354.08	1321.41	372.484	336.893	334.094	344.495	1387.97	2709.38
	gs_K00264	4.04441	4.68218	10.3015	4.06189	23.0899	10.2895	15.567	25.8565	7.7305	2.64488	5.36062	4.55617	20.2922	69.2386			7.53052		7.53052	0.820915	1.36241	5.60039		7.78372	15.3142
	gs_K00265	117.086	103.438	112.542	102.096	435.162	138.224	142.799	281.023	142.41	142.762	132.717	134.309	552.197	1268.38	202.686	189.678	145.968	181.264	719.595	129.942	160.831	122.875	129.368	543.015	1262.61
	gs_K00266	875.768	819.153	942.545	842.114	3479.58	924.507	865.302	1789.81	1043.03	1013.06	1004.94	959.263	4020.29	9289.68	579.872	707.797	643.291	682.719	2613.68	803.626	739.996	667.005	811.055	3021.68	5635.36
	gs_K00284	52.8916	45.8157	37.85	44.1586	180.716	62.3826	64.1311	126.514	33.1141	31.4761	36.2101	41.0743	141.875	449.104	55.9358	53.6408	65.269	67.6861	242.532	90.4542	78.3464	80.5001	70.2097	319.51	562.042
	nao	0.939677			2.54985	3.48953	0.571518	1.43369	2.00521	4.51003	1.3918		1.49216	7.39399	12.8887	5.96703	1.55397			7.521	1.8003	2.64913	1.45395	4.11131	10.0147	17.5357
	nmo	575.792	553.622	573.783	558.728	2261.93	650.407	555.323	1205.73	628.5	662.79	638.445	642.371	2572.11	6039.76	548.1	605.94	482.962	605.998	2243	654.072	664.897	565.586	611.593	2496.15	4739.15
	ureA	18.5913	21.3127	14.1028	19.6102	73.617	37.1952	62.6351	99.8303	23.5047	33.2763	24.8981	23.4788	105.158	278.605	77.9205	73.0329	38.8388	63.3755	253.168	66.5715	81.7862	84.7238	85.0988	318.18	571.348
	ureB	11.8461	19.4791	15.1523	14.9048	61.3824	45.2556	48.1478	93.4034	28.3849	31.4134	28.0647	22.5311	110.394	265.18	55.7516	47.5931	24.2102	40.4698	168.025	62.9762	64.1197	50.3423	63.6056	241.044	409.068
	ureC	17.4288	33.4373	38.7257	45.2139	134.806	77.9125	59.6484	137.561	57.1434	54.3081	73.0394	62.2542	246.745	519.112	74.3829	100.555	77.3997	88.0413	340.379	116.893	101.234	114.014	125.042	457.182	797.561
N_fixation	Total	97.1388	93.8907	102.448	115.018	408.495	125.792	139.721	265.513	107.437	113.858	103.872	118.348	443.514	1117.52	69.1782	64.7519	73.0363	102.285	309.251	30.3852	42.407	30.2751	20.0798	123.147	432.398
	nifD	23.1412	17.7762	22.3748	31.848	95.1402	24.8258	44.1997	69.0256	25.409	27.1669	26.3446	29.7831	108.704	272.869	26.8161	19.467	22.4683	32.4495	101.201	4.09575	3.21374	3.18576	5.08478	15.58	116.781
	nifH	41.0006	50.7565	48.3347	52.6936	192.785	61.0612	57.7072	118.768	43.2289	52.4898	43.9661	51.4903	191.175	502.729	26.8171	27.7781	25.1587	45.9754	125.729	11.9515	25.2208	15.9561	4.35553	57.4839	183.213
	nifK	30.8324	23.5983	27.9203	28.575	110.926	32.3954	33.9452	66.3406	29.932	29.4376	23.1044	31.834	114.308	291.574	14.0363	10.3853	15.3667	22.0229	61.8113	14.3379	10.1241	9.34845	8.68085	42.4913	104.303
	nifW	2.1646	1.75967	3.81799	1.90115	9.64341	7.50921	3.8692	11.3784	8.86703	4.7633	10.4565	5.24046	29.3273	50.3491	1.50867	7.12148	10.0426	1.83704	20.5098		3.84836	1.78474	1.9586	7.59171	28.1015
Nitrfication	Total	25.737	34.5271	48.0993	45.5914	153.955	35.6566	24.3142	59.9707	32.9577	37.9576	36.1467	36.9333	143.995	357.921	104.009	127.381	119.271	104.837	455.497	154.597	188.736	164.914	198.136	706.382	1161.88
	amoA_A																1.20122			1.20122		1.51112		3.44271	4.95383	6.15505
	amoA_B	1.13501		1.28313		2.41814		2.97783	2.97783	2.22122	2.43182	5.62438	2.26235	12.5398	17.9357	17.8353	17.921	13.3914	11.5476	60.6953	17.9218	22.7791	21.9311	23.2738	85.9059	146.601
	amoB_A																0.866806			0.866806			3.10056	2.73925	5.83981	6.70662
	amoB_B						2.44152		2.44152	2.32089	1.87683	2.90468	1.74057	8.84298	11.2845	12.9706	14.4326	15.2704	20.7595	63.4331	12.6552	18.7543	19.6703	17.0891	68.169	131.602
	amoC_A																					3.01068	1.53246	5.5229	10.066	10.066
	amoC_B						7.12711		7.12711	2.18547	3.39648	4.0085	3.5887	13.1791	20.3063	31.5625	35.328	46.6938	35.4324	149.017	51.1949	60.1207	60.6158	72.6439	244.575	393.592
	hao	24.602	34.5271	46.8161	45.5914	151.537	26.0879	18.3265	44.4144	26.2301	30.2524	22.4373	25.6429	104.563	300.514	21.7358	40.4793	33.1495	28.2887	123.653	52.8747	51.926	35.9616	45.4632	186.225	309.879
	nxrB							3.00986	3.00986			1.17188	3.69886	4.87074	7.88061	19.9045	17.1519	10.766	8.80857	56.631	19.9504	30.6338	22.1019	27.9608	100.647	157.278
Others	Total	74.1014	78.3772	121.667	105.806	379.952	123.161	138.41	261.571	106.179	106.956	127.702	133.221	474.057	1115.58	77.3456	72.5568	78.0236	49.1633	277.089	19.1443	32.7208	18.538	21.7897	92.1928	369.282
	hcp	63.0101	74.7573	111.907	94.0314	343.706	102.662	134.462	237.124	95.906	93.4057	110.989	118.553	418.854	999.683	16.1265	11.3503		8.93239	36.4092	11.3694	18.8899	9.86614	9.83364	49.9591	86.3683
	pmoA	3.78583	1.10805	3.16184	2.68308	10.7388		3.12637	3.12637	4.2382	4.39724	4.86888	4.3004	17.8047	31.6699	22.2771	25.402	23.8897	14.9698	86.5386	1.62564	2.96653	2.47873	2.85764	9.92854	96.4672
	pmoB	3.34956	2.51187	4.2695	3.60615	13.7371	13.5257	0.822264	14.348	1.13826	5.91053	6.55756	7.82149	21.4278	49.5129	15.5995	15.1964	25.8126	10.8876	67.4961	3.48215	7.58004	2.83796	4.66039	18.5605	86.0567
	pmoC	3.95593		2.32911	5.48512	11.7702	6.97276		6.97276	4.8963	3.24235	5.28614	2.54627	15.9711	34.714	23.3425	20.608	28.3212	14.3736	86.6453	2.66702	3.28438	3.3552	4.43805	13.7446	100.39
	Grand Total	5341.16	5175.25	5359.27	5110.89	20986.6	5977.81	5694.55	11672.4	6193.43	6157.12	6241.14	6036.68	24628.4	57287.3	5617.06	5915.52	5460.6	5783.19	22776.4	6267.97	6249.84	5420.3	6475.73	24413.8	47190.2
