# Supplementary material for: Microbial Nitrogen Transformation Potential in Sediments of Two Contrasting Lakes Is Spatially Structured but Seasonally Stable
Source: mSphere. 2022 Feb 2;7(1):e01013-21. doi: 10.1128/msphere.01013-21 (PMC8809388; doi:10.1128/msphere.01013-21)
Supplement: TABLE S5 [file msphere.01013-21-st005.xlsx]

## Sheet: Sheet1
	Baldegg											Sarnen
	ANRA	DN			DNRA	N_fixation	Nitrification	NO3_red		Others		ANRA	DN			DNRA	N_fixation	Nitrification	NO3_red		Others
	nirA	nirK	nirS	nosZ	nrfCD	nifHK	amoABC	napA	narH	hcp	pmoABC	nirA	nirK	nirS	nosZ	nrfCD	nifHK	amoABC	napA	narH	hcp	pmoaABC
Alphaproteobacteria	8.00373	1.6247	2.33315	5.38001	25.263	11.3838		1.97656	1.54469	1.54423	1.66795	32.3178	20.2817	8.46194	18.6352	8.85824	2.18065		4.09506	33.9778		27.6792
Caulobacterales																				9.76481
Magnetococcales					4.66295			1.16935											2.49023
Micropepsales												1.7746
Rhizobiales	0.861364	1.6247		2.95039		7.79434					1.66795	11.3967	8.24981		4.47844	4.09228						27.6792
Rhodobacterales	0.838007			0.748828	1.85583	2.91466						5.84916	10.2376		3.97401	1.75585	1.03128		1.60483	8.58929
Rhodospirillales	2.63267		1.45613	1.6808	8.61094	0.67481				1.54423			1.79423	0.981875	7.59413	1.76632	1.14937			1.04576
Sphingomonadales			0.877012									4.9965		7.48006						6.65717
unclassified Alphaproteobacteria	3.67169				10.1332			0.80721	1.54469			8.30084			2.58857					7.92076
(blank)																1.24379
Betaproteobacteria	112.074	70.9915	340.599	106.384	560.486	30.0363	14.4774	94.7797	55.1414	1.68582	2.20818	86.0261	51.3659	119.838	36.5098	375.736	19.5986	33.9749	44.1939	121.27		35.8763
Burkholderiales	50.9577	3.23892	42.7956	11.5553	106.829	5.33764		5.95716	35.3693		1.89449	28.7383	4.75472	35.0369	14.1962	102.727	17.0434	4.58363	22.0337	47.9284		31.0989
environmental samples																		20.457
Ferrovales					1.60402
Neisseriales	1.03969		0.461069	1.39921	1.11029			0.608728												2.48092		0.852223
Nitrosomonadales	8.93719	7.86229	72.7593	23.7685	141.812		14.4774	19.3206	1.01777		0.313695	7.49439	19.6135	18.0996	0.955255	64.751	2.55517	3.73844	4.04772	26.5867
Rhodocyclales	39.0313	44.7035	187.766	29.2348	178.764	15.2183		61.2369		1.68582		7.81653	8.1287	37.8539	1.38998	47.7538		0.756995	12.1142
unclassified Betaproteobacteria	10.5577	15.1868	35.1978	39.9144	107.195	5.53443		7.65635	15.5816			40.7271	18.869	28.8473	17.7341	155.067		4.43879	5.99825	44.2743		3.92521
(blank)	1.55012		1.6193	0.512205	23.1716	3.9459			3.17268			1.24972			2.2343	5.43631
Deltaproteobacteria	19.9158	13.5611	116.032	102.516	525.843	69.8447		216.592	84.0624	284.786			5.33799	25.2322	19.8857	101.856	6.66136		18.9271	11.3958	19.5574
Bradymonadales																			4.77161
Desulfarculales				0.982149	2.11394
Desulfobacterales	8.42344	9.62743	24.7536	23.0227	156.478	9.56473		52.5209	59.7659	101.985			1.19432			21.0772	1.92889		2.12274		4.4588
Desulfovibrionales					10.7984	0.60617				20.6528
Desulfuromonadales	6.6626	1.52079	2.37165	1.09783	21.6885	17.9069		7.51031	5.81817	59.0528			2.29906	1.17019	1.63455	6.33413	4.73247		1.64178	2.4359	4.12905
Myxococcales	0.729428	1.49641		3.58475	14.3363				2.49772						2.7606	7.0785
Syntrophobacterales	4.10034		34.9397	37.7259	175.812	5.45748		83.0466	0.616131	29.967				5.56279		2.90561			3.00221
unclassified Deltaproteobacteria		0.916494	53.9668	32.986	144.616	36.0637		63.6971	0.707199	67.8088			1.84461	18.4993	15.4906	64.4604			7.38871	8.9599	10.9696
(blank)				3.11615		0.245762		9.81741	14.6573	5.31945
Gammaproteobacteria	6.50804	15.3791	53.7574	45.9784	108.673	41.3648		9.94829	31.1521	6.22587	14.0428	20.1139	35.3845	60.9153	12.0052	56.383	17.3705	0.635737	19.0995	20.6822		43.3765
Acidiferrobacterales														17.7707		5.85081
Aeromonadales																			6.37096
Alteromonadales			3.56979	4.35966	1.75618												1.14631		2.55451
Cellvibrionales								3.03037						8.15577	2.48882				3.2003
Chromatiales		3.64995	13.0598	3.7667	54.8856	1.90757			2.60948	1.92839		1.45769	5.70093			12.9137				11.7869		1.10658
Enterobacterales					2.50031				9.73892
Legionellales														1.23143
Methylococcales	0.842024	1.2856	11.4965	4.93984		32.7922			5.14493	4.29748	13.0233	8.93223	9.91815	10.7914			15.0346			5.05134		40.0802
Nevskiales		1.48813		3.85487									1.13534					0.635737				0.891571
Oceanospirillales	0.502906		1.23996
Pseudomonadales	0.489267			4.35002									1.00177	3.91545
Thiotrichales		1.51699	11.9311	6.2554	21.1927	0.739839		6.91792	5.97205				1.77226			5.69523				1.06774
unclassified Gammaproteobacteria	4.67384		6.87615	5.52571	15.752	4.2608			1.7906		1.48709	8.35319	7.36123	10.2699	5.81211	9.38703	1.18956		1.61721	0.967507		1.29815
Vibrionales		0.49424			1.85821
Xanthomonadales		6.94417	5.58413	1.23518	6.07739				5.4202				8.49478	7.41296	3.70431	22.5362
(blank)				11.691	4.65112	1.66433			0.475947		1.0195	1.37077		1.36775					5.35647	1.80872
Grand Total	146.501	101.556	512.722	260.258	1220.27	152.63	14.4774	323.297	171.901	294.242	17.9189	138.458	112.37	214.447	87.0359	542.833	45.8111	34.6106	86.3155	187.326	19.5574	126.49
