# Supplementary material for: Microbial Nitrogen Transformation Potential in Sediments of Two Contrasting Lakes Is Spatially Structured but Seasonally Stable
Source: mSphere. 2022 Feb 2;7(1):e01013-21. doi: 10.1128/msphere.01013-21 (PMC8809388; doi:10.1128/msphere.01013-21)
Supplement: TABLE S4 [file msphere.01013-21-st004.xlsx]

## Sheet: Sheet1
				Comammox								Non-Commamox
				Ca. Nitrospira nitrificans		Ca. Nitrospira nitrosa		Ca. Nitrospira inopinata		Nitrospira sp. Ga0074138		Nitrospira defluvii		Nitrospira moscoviensis
			Total number of reads	No mapped reads	% mapped reads	No mapped reads	% mapped reads	No mapped reads	% mapped reads	No mapped reads	% mapped reads	No mapped reads	% mapped reads	No mapped reads	% mapped reads
mapping identity 76% (default)	Baldegg	BAL_amoA	20	0		0		0		0		0	0	0
		BAL_amoB	22	0		0		0		0		0	0	0
		BAL_amoC	16	0		0		0		0		0	0	0
		BAL_nxrB	8	5	62.5	5	62.5	1	12.5	0	0	5	62.5	5	62.5
	Sarnen	SAR_amoA	16	1	1.3889	1	1.3889	0		3	4.1667	2	2.7778	0
		SAR_amoB	72	1	1.0753	0		0		2	2.1505	0	0	0
		SAR_amoC	93	5	3.5461	11	7.801	4	2.8369	2	1.4184	1	0.7092	1	0.7092
		SAR_nxrB	141	76	84.4444	72	80	6	6.6667	0	0	83	92.222	83	92.2222
mapping identity 85%	Baldegg	BAL_nxrB	8	0	0	0	0	0	0	0	0	4	50	4	50
		BAL_amoA	20	0	0	0	0	0	0	0	0	0	0	0	0
		BAL_amoB	22	0	0	0	0	0	0	0	0	0	0	0	0
		BAL_amoC	16	0	0	0	0	0	0	0	0	0	0	0	0
	Sarnen	SAR_nxrB	90	0	0	1	1.1	7	7.8	0	0	30	33.3	17	18.9
		SAR_amoA	72	0	0	1	1.4	0	0	1	1.4	0	0	0	0
		SAR_amoB	93	0	0	0	0	0	0	2	2.2	0	0	0	0
		SAR_amoC	141	1	0.7	3	2.1	3	2.1	1	0.7	0	0	1	0.7
mapping identity 90%	Baldegg	BAL_nxrB	8	0	0	0	0	0	0	0	0	0	0	1	12.5
		BAL_amoA	20	0	0	0	0	0	0	0	0	0	0	0	0
		BAL_amoB	22	0	0	0	0	0	0	0	0	0	0	0	0
		BAL_amoC	16	0	0	0	0	0	0	0	0	0	0	0	0
	Sarnen	SAR_nxrB	141	0	0	0	0	0	0	0	0	8	8.9	8	8.9
		SAR_amoA	16	0	0	0	0	0	0	1	1.4	0	0	0	0
		SAR_amoB	72	0	0	0	0	0	0	2	2.2	0	0	0	0
		SAR_amoC	93	0	0	1	0.7	1	0.7	1	0.7	0	0	0	0
