# Supplementary material for: Microbial Nitrogen Transformation Potential in Sediments of Two Contrasting Lakes Is Spatially Structured but Seasonally Stable
Source: mSphere. 2022 Feb 2;7(1):e01013-21. doi: 10.1128/msphere.01013-21 (PMC8809388; doi:10.1128/msphere.01013-21)
Supplement: TABLE S1 [file msphere.01013-21-st001.xlsx]

## Sheet: Sheet1
	Baldegg	Sarnen
Samples	119	90
No average raw PE reads	112,857	139,822
No non chimeric merged reads	65,063	92,488
Taxa unfiltered	29,457	64,699
Taxa without NA& uncharacterized	28,401	62,506
Taxa (>5 in 10% of samples)	2599	6124
